# Supplementary material for: The effects of extracorporeal shockwave therapy on bone mineral density and microarchitecture in animal models of osteoporosis: a systematic review and meta-analysis
Source: Front Rehabil Sci. 2026 Jan 12;6:1731044. doi: 10.3389/fresc.2025.1731044 (PMC12833336; doi:10.3389/fresc.2025.1731044)
Supplement: Supplementary file 1 [file Datasheet1.csv]

Query	Results	Date
(("Bone Density"[Majr]) OR ((((bone mineral density[Title/Abstract]) OR (density, bone[Title/Abstract])) OR (osseous density[Title/Abstract])) OR (Bone Mineral Content[Title/Abstract]))) AND (("Extracorporeal Shockwave Therapy"[Majr]) OR (((((Extracorporeal High-Intensity Focused Ultrasound Therapy[Title/Abstract]) OR (Extracorporeal Shock Wave Therapy[Title/Abstract])) OR (HIFU Therapy[Title/Abs…	9	2025/7/29
("Bone Density"[Majr]) OR ((((bone mineral density[Title/Abstract]) OR (density, bone[Title/Abstract])) OR (osseous density[Title/Abstract])) OR (Bone Mineral Content[Title/Abstract]))	67,083	2025/7/29
(((bone mineral density[Title/Abstract]) OR (density, bone[Title/Abstract])) OR (osseous density[Title/Abstract])) OR (Bone Mineral Content[Title/Abstract])	58,733	2025/7/29
"Bone Density"[Majr]	30,093	2025/7/29
("Extracorporeal Shockwave Therapy"[Majr]) OR (((((Extracorporeal High-Intensity Focused Ultrasound Therapy[Title/Abstract]) OR (Extracorporeal Shock Wave Therapy[Title/Abstract])) OR (HIFU Therapy[Title/Abstract])) OR (High-Intensity Focused Ultrasound Therapy[Title/Abstract])) OR (Shock Wave Therapy[Title/Abstract]))	3,037	2025/7/29
((((Extracorporeal High-Intensity Focused Ultrasound Therapy[Title/Abstract]) OR (Extracorporeal Shock Wave Therapy[Title/Abstract])) OR (HIFU Therapy[Title/Abstract])) OR (High-Intensity Focused Ultrasound Therapy[Title/Abstract])) OR (Shock Wave Therapy[Title/Abstract])	2,567	2025/7/29
"Extracorporeal Shockwave Therapy"[Majr]	1,093	2025/7/29
