# Supplementary material for: The effects of extracorporeal shockwave therapy on bone mineral density and microarchitecture in animal models of osteoporosis: a systematic review and meta-analysis
Source: Front Rehabil Sci. 2026 Jan 12;6:1731044. doi: 10.3389/fresc.2025.1731044 (PMC12833336; doi:10.3389/fresc.2025.1731044)
Supplement: Supplementary file 2 [file Datasheet2.csv]

No.	Query	Results	Date
#8	#4 AND #7	67	29 Jul 2025
#7	#5 OR #6	150122	29 Jul 2025
#6	'density, bone':ab,ti OR 'osseous density':ab,ti OR 'bone mineral content':ab,ti OR 'bone mineral density':ab,ti	83706	29 Jul 2025
#5	'bone density'/exp OR 'bone density'	139256	29 Jul 2025
#4	#2 OR #3	6528	29 Jul 2025
#3	'extracorporeal shock wave therapy':ab,ti OR 'extracorporeal shockwave therapy':ab,ti OR 'shock wave treatment':ab,ti OR 'shockwave therapy':ab,ti OR 'shockwave treatment':ab,ti OR 'shock wave therapy':ab,ti	5085	29 Jul 2025
#2	'shock wave therapy'/exp OR 'shock wave therapy'	5844	29 Jul 2025
