# Supplementary material for: The effects of extracorporeal shockwave therapy on bone mineral density and microarchitecture in animal models of osteoporosis: a systematic review and meta-analysis
Source: Front Rehabil Sci. 2026 Jan 12;6:1731044. doi: 10.3389/fresc.2025.1731044 (PMC12833336; doi:10.3389/fresc.2025.1731044)
Supplement: Supplementary file 3 [file Datasheet3.csv]

Search number	Query	Sort By	Filters	Search Details	Results	Time	Date
24	(("Extracorporeal Shockwave Therapy"[Majr] AND (1000/1/1:2025/8/1[pdat])) OR (((((Shock Wave Therapy[Title/Abstract]) OR (Extracorporeal Shock Wave Therapy[Title/Abstract])) OR (shockwave therapy[Title/Abstract])) OR (shock wave treatment[Title/Abstract])) OR (shockwave treatment[Title/Abstract]) AND (1000/1/1:2025/8/1[pdat])) AND (1000/1/1:2025/8/1[pdat])) AND (("Bone Density"[Majr] AND (1000/1/…	Publication Date	from 1000/1/1 - 2025/8/1	((("Extracorporeal Shockwave Therapy"[MeSH Major Topic] AND 1000/01/01:2025/08/01[Date - Publication]) OR (("shock wave therapy"[Title/Abstract] OR "extracorporeal shock wave therapy"[Title/Abstract] OR "shockwave therapy"[Title/Abstract] OR "shock wave treatment"[Title/Abstract] OR "shockwave treatment"[Title/Abstract]) AND 1000/01/01:2025/08/01[Date - Publication])) AND 1000/01/01:2025/08/01[Da…	21	03:44:00	2025/11/25
23	("Bone Density"[Majr] AND (1000/1/1:2025/8/1[pdat])) OR ((((Bone Mineral Content[Title/Abstract]) OR (Bone Mineral Density[Title/Abstract])) OR (osseous density[Title/Abstract])) OR (density, bone[Title/Abstract]) AND (1000/1/1:2025/8/1[pdat]))	Publication Date	from 1000/1/1 - 2025/8/1	(("Bone Density"[MeSH Major Topic] AND 1000/01/01:2025/08/01[Date - Publication]) OR (("bone mineral content"[Title/Abstract] OR "bone mineral density"[Title/Abstract] OR "osseous density"[Title/Abstract] OR "density bone"[Title/Abstract]) AND 1000/01/01:2025/08/01[Date - Publication])) AND (1000/1/1:2025/8/1[pdat])	67,383	03:41:24	2025/11/25
16	(((Bone Mineral Content[Title/Abstract]) OR (Bone Mineral Density[Title/Abstract])) OR (osseous density[Title/Abstract])) OR (density, bone[Title/Abstract])	Publication Date	from 1000/1/1 - 2025/8/1	("bone mineral content"[Title/Abstract] OR "bone mineral density"[Title/Abstract] OR "osseous density"[Title/Abstract] OR "density bone"[Title/Abstract]) AND (1000/1/1:2025/8/1[pdat])	59,010	03:40:36	2025/11/25
22	"Bone Density"[Majr]	Most Recent	from 1000/1/1 - 2025/8/1	("Bone Density"[MeSH Major Topic]) AND (1000/1/1:2025/8/1[pdat])	30,224	03:39:07	2025/11/25
21	("Extracorporeal Shockwave Therapy"[Majr] AND (1000/1/1:2025/8/1[pdat])) OR (((((Shock Wave Therapy[Title/Abstract]) OR (Extracorporeal Shock Wave Therapy[Title/Abstract])) OR (shockwave therapy[Title/Abstract])) OR (shock wave treatment[Title/Abstract])) OR (shockwave treatment[Title/Abstract]) AND (1000/1/1:2025/8/1[pdat]))	Publication Date	from 1000/1/1 - 2025/8/1	(("Extracorporeal Shockwave Therapy"[MeSH Major Topic] AND 1000/01/01:2025/08/01[Date - Publication]) OR (("shock wave therapy"[Title/Abstract] OR "extracorporeal shock wave therapy"[Title/Abstract] OR "shockwave therapy"[Title/Abstract] OR "shock wave treatment"[Title/Abstract] OR "shockwave treatment"[Title/Abstract]) AND 1000/01/01:2025/08/01[Date - Publication])) AND (1000/1/1:2025/8/1[pdat])	3,710	03:36:06	2025/11/25
9	((((Shock Wave Therapy[Title/Abstract]) OR (Extracorporeal Shock Wave Therapy[Title/Abstract])) OR (shockwave therapy[Title/Abstract])) OR (shock wave treatment[Title/Abstract])) OR (shockwave treatment[Title/Abstract])	Publication Date	from 1000/1/1 - 2025/8/1	("shock wave therapy"[Title/Abstract] OR "extracorporeal shock wave therapy"[Title/Abstract] OR "shockwave therapy"[Title/Abstract] OR "shock wave treatment"[Title/Abstract] OR "shockwave treatment"[Title/Abstract]) AND (1000/1/1:2025/8/1[pdat])	3,523	03:34:56	2025/11/25
20	"Extracorporeal Shockwave Therapy"[Majr]	Most Recent	from 1000/1/1 - 2025/8/1	("Extracorporeal Shockwave Therapy"[MeSH Major Topic]) AND (1000/1/1:2025/8/1[pdat])	1,107	03:33:24	2025/11/25
