# Supplementary material for: The effects of extracorporeal shockwave therapy on bone mineral density and microarchitecture in animal models of osteoporosis: a systematic review and meta-analysis
Source: Front Rehabil Sci. 2026 Jan 12;6:1731044. doi: 10.3389/fresc.2025.1731044 (PMC12833336; doi:10.3389/fresc.2025.1731044)
Supplement: Supplementary file 5 [file Table3.xlsx]

## Sheet: data
权限	#	检索式	数据库	检索结果	运行日期
- WOS: 1990 to 2025 - CCC: 1998 to 2025 - DRCI: 2009 to 2014 - DIIDW: 2009 to 2014 - GRANTS: 1953 to 2025 - KJD: 1980 to 2025 - MEDLINE: 1950 to 2025 - PPRN: 1991 to 2025 - PQDT: 1637 to 2025 - SCIELO: 2002 to 2025 - ZOOREC: 2009 to 2014	1	TS=(Extracorporeal Shockwave Therapy OR Extracorporeal High-Intensity Focused Ultrasound Therapy OR Extracorporeal Shock Wave Therapy OR HIFU Therapy OR High-Intensity Focused Ultrasound Therapy OR Shock Wave Therapy OR shock wave treatment OR shockwave treatment) and Preprint Citation Index (排除 – 数据库)	所有数据库	55334	Tue Jul 29 2025 19:39:33 GMT+0800 (中国标准时间)
- WOS: 1990 to 2025 - CCC: 1998 to 2025 - DRCI: 2009 to 2014 - DIIDW: 2009 to 2014 - GRANTS: 1953 to 2025 - KJD: 1980 to 2025 - MEDLINE: 1950 to 2025 - PPRN: 1991 to 2025 - PQDT: 1637 to 2025 - SCIELO: 2002 to 2025 - ZOOREC: 2009 to 2014	2	TS=(Bone Density OR bone mineral density OR density, bone OR osseous density OR Bone Mineral Content OR Bone Mineral Density OR BMD) and Preprint Citation Index (排除 – 数据库)	所有数据库	272939	Tue Jul 29 2025 19:44:51 GMT+0800 (中国标准时间)
- WOS: 1990 to 2025 - CCC: 1998 to 2025 - DRCI: 2009 to 2014 - DIIDW: 2009 to 2014 - GRANTS: 1953 to 2025 - KJD: 1980 to 2025 - MEDLINE: 1950 to 2025 - PPRN: 1991 to 2025 - PQDT: 1637 to 2025 - SCIELO: 2002 to 2025 - ZOOREC: 2009 to 2014	3	#1 AND #2 and Preprint Citation Index (排除 – 数据库)	所有数据库	340	Tue Jul 29 2025 19:45:06 GMT+0800 (中国标准时间)
