# Supplementary material for: The effects of extracorporeal shockwave therapy on bone mineral density and microarchitecture in animal models of osteoporosis: a systematic review and meta-analysis
Source: Front Rehabil Sci. 2026 Jan 12;6:1731044. doi: 10.3389/fresc.2025.1731044 (PMC12833336; doi:10.3389/fresc.2025.1731044)
Supplement: Supplementary file 6 [file Table2.xlsx]

## Sheet: Sheet1
序号	检索表达式	命中文献数	检索时间
1）	“体外冲击波疗法”[不加权:扩展]	2392	2025-07-29 19:04:18
2）	冲击波疗法	5328	2025-07-29 19:10:03
3）	体外震波	1977	2025-07-29 19:11:45
4）	"骨密度"[不加权:扩展]	21931	2025-07-29 19:15:50
5）	骨矿物质密度	34826	2025-07-29 19:16:41
6）	骨矿物质含量	34826	2025-07-29 19:17:14
7）	(#3) OR (#2) OR (#1)	7283	2025-07-29 19:18:00
8）	(#6) OR (#5) OR (#4)	34826	2025-07-29 19:18:11
9）	(#8) AND (#7)	22	2025-07-29 19:18:22
